# Supplementary material for: Optimized Reinforcement Learning-Driven Model for Remote Sensing Change Detection
Source: J Imaging. 2026 Mar 19;12(3):139. doi: 10.3390/jimaging12030139 (PMC13027485; doi:10.3390/jimaging12030139)
Supplement: Supplementary file 1 [file jimaging-12-00139-s001.zip]

Archive with 1 entries (1 files):
- jimaging-4118236-supplementary.pdf
